# Supplementary material for: Single‐Cell RNA Sequencing Reveals the Heterogeneity in Differentiation Trajectory and Tumor Microenvironment Leading to More Aggressive Phenotypes of Papillary Thyroid Cancer in Children and Young Adult Patients
Source: Adv Sci (Weinh). 2025 Jul 28;12(39):e17672. doi: 10.1002/advs.202417672 (PMC12533407; doi:10.1002/advs.202417672)
Supplement: Supplementary file 12 — Supplemental Data [file ADVS-12-e17672-s007.xlsx]

## Sheet: Sheet1
The detail demographic information and clinical characteristics of patients in transcriptome sequencing cohort.
PatientID	Gender	Age	Extrathyroidal extension	size (cm)	cowith-HT(1=yes; 0=No)	Multifoci(1=yes; 0=No)	CLNM(central lymph node metastasis; 1=yes, 0=No)	LLNM(lateral lymph node metastasis; 1=yes, 0=No)
CAYA-patient1	Female	18	1	6	1	1	1	1
CAYA-patient2	Female	18	0	3.5	1	0	1	1
CAYA-patient3	Female	13	1	1.5	1	0	1	1
CAYA-patient4	Female	15	0	2.3	1	0	1	0
CAYA-patient5	Female	15	0	3.1	1	0	1	1
CAYA-patient6	Male	16	1	1.8	0	0	1	1
CAYA-patient7	Male	13	0	4	1	1	1	1
CAYA-patient8	Female	17	1	7.2	1	1	1	1
CAYA-patient9	Female	18	0	3	1	1	0	1
CAYA-patient10	Female	14	0	1.5	1	1	1	1
CAYA-patient11	Female	15	1	3.8	0	1	1	1
CAYA-patient12	Female	13	0	2	1	1	1	1
CAYA-patient13	Male	16	1	3.5	1	1	1	1
CAYA-patient14	Female	14	0	3	1	1	1	1
CAYA-patient15	Female	16	1	1.7	0	1	1	1
CAYA-patient16	Female	13	1	2.2	0	0	1	1
CAYA-patient17	Male	15	0	1.7	0	0	1	0
CAYA-patient18	Female	15	1	2	1	1	1	1
CAYA-patient19	Female	16	0	2	0	0	1	0
CAYA-patient20	Female	14	1	1	0	1	1	1
CAYA-patient21	Female	15	0	2.3	1	0	1	0
CAYA-patient22	Female	14	0	1.5	0	0	1	0
CAYA-patient23	Female	14	0	1.5	1	1	1	0
CAYA-patient24	Female	14	0	3	1	1	1	1
CAYA-patient25	Female	17	1	3.7	0	0	1	1
CAYA-patient26	Female	13	1	2.2	0	0	1	1
CAYA-patient27	Female	16	1	1.7	0	1	1	1
CAYA-patient28	Female	16	0	2	0	0	1	0
CAYA-patient29	Female	14	1	1	0	1	1	1
CAYA-patient30	Female	18	0	2.5	1	0	1	0
CAYA-patient31	Female	12	0	2	0	0	1	1
CAYA-patient32	Female	14	0	0.5	1	0	1	0
CAYA-patient33	Female	16	0	1	0	0	1	1
CAYA-patient34	Female	13	0	3.5	1	0	1	1
CAYA-patient35	Female	13	1	2	0	1	1	0
CAYA-patient36	Male	10	1	2	0	0	1	1
CAYA-patient37	Female	18	0	0.2	0	0	0	1
CAYA-patient38	Female	14	0	1	0	0	1	1
CAYA-patient39	Female	16	0	2.3	0	1	1	1
CAYA-patient40	Male	16	1	4	0	0	1	1
ADULT-patient1	Male	30	1	1.6	0	0	1	0
ADULT-patient2	Female	36	0	0.9	0	0	1	1
ADULT-patient3	Female	48	0	1.8	0	0	0	0
ADULT-patient4	Female	36	0	1.8	1	0	1	1
ADULT-patient5	Female	64	0	0.8	0	0	0	0
ADULT-patient6	Female	22	0	1.7	1	0	1	1
ADULT-patient7	Female	23	0	1	1	0	1	0
ADULT-patient8	Female	22	0	2	1	0	1	1
ADULT-patient9	Female	50	1	2.5	1	0	1	0
ADULT-patient10	Female	57	1	0.9	0	0	1	0
