# Supplementary material for: Single‐Cell RNA Sequencing Reveals the Heterogeneity in Differentiation Trajectory and Tumor Microenvironment Leading to More Aggressive Phenotypes of Papillary Thyroid Cancer in Children and Young Adult Patients
Source: Adv Sci (Weinh). 2025 Jul 28;12(39):e17672. doi: 10.1002/advs.202417672 (PMC12533407; doi:10.1002/advs.202417672)
Supplement: Supplementary file 13 — Supplemental Data [file ADVS-12-e17672-s002.xlsx]

## Sheet: Adult
The detail demographic information and clinical characteristics of patients in microarray of mxIHC cohort.
Location	Tissue type	Age	TNM stage	Cowith-HT(1) or without-HT(0)
A1	tumor	26	T1N1aM0	0
A2	tumor	31	T1N1aM0	0
A3	tumor	26	T1N1aM0	0
A4	tumor	45	T1N1aM0	0				Order
A5	tumor	37	T1N1aM0	0			TUMOR	A1	A2	A3	A4	A5	A6	A7	A8	A9	A10	A11	A12	A13	A14	A15	A16
A6	tumor	39	T1N1aM0	0				B1	B2	B3	B4	B5	B6	B7	B8	B9	B10	B11	B12	B13	B14	B15	B16
A7	tumor	34	T1N1aM0	0				C1	C2	C3	C4	C5	C6	C7	C8	C9	C10	C11	C12	C13	C14	C15	C16
A8	tumor	28	T1N1aM0	0				D1	D2	D3	D4	D5	D6	D7	D8	D9	D10	D11	D12	D13	D14	D15	D16
A9	tumor	46	T1N1aM0	0				E1	E2	E3	E4	E5	E6	E7	E8	E9	E10	E11	E12	E13	E14	E15	E16
A10	tumor	47	T1N1aM0	0			PARA-TUMOR	F1	F2	F3	F4	F5	F6	F7	F8	F9	F10	F11	F12	F13	F14	F15	F16
A11	tumor	26	T1N1aM0	0				G1	G2	G3	G4	G5	G6	G7	G8	G9	G10	G11	G12	G13	G14	G15	G16
A12	tumor	31	T1N1aM0	0				H1	H2	H3	H4	H5	H6	H7	H8	H9	H10	H11	H12	H13	H14	H15	H16
A13	tumor	38	T1N1aM0	0				I1	I2	I3	I4	I5	I6	I7	I8	I9	I10	I11	I12	I13	I14	I15	I16
A14	tumor	35	T1N1bM0	0				J1	J2	J3	J4	J5	J6	J7	J8	J9	J10	J11	J12	J13	J14	J15	J16
A15	tumor	31	T1N1bM0	0				K1
A16	tumor	43	T1N1bM0	0
B1	tumor	39	T1N1bM0	0
B2	tumor	56	T1N1bM0	0
B3	tumor	26	T1N1bM0	0
B4	tumor	53	T1N0M0	0
B5	tumor	52	T1N0M0	0
B6	tumor	41	T1N0M0	0
B7	tumor	38	T1N0M0	0
B8	tumor	38	T1N0M0	0
B9	tumor	59	T1N0M0	0
B10	tumor	41	T1N0M0	0
B11	tumor	45	T1N0M0	0
B12	tumor	72	T1N0M0	0
B13	tumor	44	T1N0M0	0
B14	tumor	41	T1N1bM0	0
B15	tumor	37	T1N1bM0	0
B16	tumor	37	T1N1bM0	0
C1	tumor	62	T1N0M0	0
C2	tumor	50	T1N0M0	0
C3	tumor	42	T2N0M0	0
C4	tumor	33	T1N0M0	0
C5	tumor	26	T1N0M0	0
C6	tumor	46	T1N0M0	0
C7	tumor	30	T2N0M0	0
C8	tumor	74	T2N0M0	0
C9	tumor	22	T2N0M0	0
C10	tumor	28	T1N1aM0	0
C11	tumor	32	T1N1aM0	0
C12	tumor	37	T1N1aM0	0
C13	tumor	35	T1N1aM0	0
C14	tumor	44	T1N1aM0	0
C15	tumor	28	T1N1bM0	0
C16	tumor	52	T1N1bM0	0
D1	tumor	59	T1N1aM0	0
D2	tumor	34	T1N1aM0	0
D3	tumor	52	T2N1aM0	0
D4	tumor	19	T2N1aM0	0
D5	tumor	28	T1N1bM0	0
D6	tumor	36	T1N1bM0	0
D7	tumor	27	T1N1bM0	0
D8	tumor	62	T1N1bM0	0
D9	tumor	36	T1N1bM0	0
D10	tumor	34	T1N1bM0	0
D11	tumor	34	T1N1bM0	0
D12	tumor	48	T1N1bM0	0
D13	tumor	22	T2N1bM0	0
D14	tumor	43	T2N1bM0	0
D15	tumor	53	T3N1bM0	0
D16	tumor	22	T1N1bM0	0
E1	tumor	59	T1N0M0	1
E2	tumor	24	T1N1aM0	1
E3	tumor	35	T1N1aM0	1
E4	tumor	28	T1N0M0	1
E5	tumor	21	T1N0M0	1
E6	tumor	39	T2N0M0	1
E7	tumor	45	T2N0M0	1
E8	tumor	52	T1N1aM0	1
E9	tumor	40	T1N1aM0	1
E10	tumor	54	T1N1aM0	1
E11	tumor	32	T1N1bM0	1
E12	tumor	32	T1N1bM0	1
E13	tumor	34	T1N1bM0	1
E14	tumor	40	T1N1bM0	1
E15	tumor	31	T1N1bM0	1
E16	tumor	38	T1N1bM0	1
F1	para-tumor
F2	para-tumor
F3	para-tumor
F4	para-tumor
F5	para-tumor
F6	para-tumor
F7	para-tumor
F8	para-tumor
F9	para-tumor
F10	para-tumor
F11	para-tumor
F12	para-tumor
F13	para-tumor
F14	para-tumor
F15	para-tumor
F16	para-tumor
G1	para-tumor
G2	para-tumor
G3	para-tumor
G4	para-tumor
G5	para-tumor
G6	para-tumor
G7	para-tumor
G8	para-tumor
G9	para-tumor
G10	para-tumor
G11	para-tumor
G12	para-tumor
G13	para-tumor
G14	para-tumor
G15	para-tumor
G16	para-tumor
H1	para-tumor
H2	para-tumor
H3	para-tumor
H4	para-tumor
H5	para-tumor
H6	para-tumor
H7	para-tumor
H8	para-tumor
H9	para-tumor
H10	para-tumor
H11	para-tumor
H12	para-tumor
H13	para-tumor
H14	para-tumor
H15	para-tumor
H16	para-tumor
I1	para-tumor
I2	para-tumor
I3	para-tumor
I4	para-tumor
I5	para-tumor
I6	para-tumor
I7	para-tumor
I8	para-tumor
I9	para-tumor
I10	para-tumor
I11	para-tumor
I12	para-tumor
I13	para-tumor
I14	para-tumor
I15	para-tumor
I16	para-tumor
J1	para-tumor
J2	para-tumor
J3	para-tumor
J4	para-tumor
J5	para-tumor
J6	para-tumor
J7	para-tumor
J8	para-tumor
J9	para-tumor
J10	para-tumor
J11	para-tumor
J12	para-tumor
J13	para-tumor
J14	para-tumor
J15	para-tumor
J16	para-tumor
K1

## Sheet: CAYA
Location	Tissue type	Age	TNM	Cowith-HT(1) or without-HT(0)
A1	tumor	17	T1N0M0	0
A2	tumor	17	T1N1aM0	0
A3	tumor	15	T1N1aM0	0					Order
A4	tumor	17	T1N1aM0	0				TUMOR	A1	A2	A3	A4	A5	A6	A7	A8	A9	A10	A11	A12	A13	A14	A15	A16
A5	tumor	16	T1N1aM0	0					B1	B2	B3	B4	B5	B6	B7	B8	B9	B10	B11	B12	B13	B14	B15	B16
A6	tumor	18	T1N1aM0	0					C1	C2	C3	C4	C5	C6	C7	C8	C9	C10	C11	C12	C13	C14	C15	C16
A7	tumor	16	T1N1aM0	0					D1	D2	D3	D4	D5	D6	D7	D8	D9	D10	D11	D12	D13	D14	D15	D16
A8	tumor	18	T1N1aM0	0					E1	E2	E3	E4	E5	E6	E7	E8	E9	E10	E11	E12	E13	E14
A9	tumor	17	T1N1bM0	0				PARA-TUMOR	F1	F2	F3	F4	F5	F6	F7	F8	F9	F10	F11	F12	F13	F14	F15	F16
A10	tumor	16	T1N1bM0	0					G1	G2	G3	G4	G5	G6	G7	G8	G9	G10	G11	G12	G13	G14	G15	G16
A11	tumor	16	T1N1bM0	0					H1	H2	H3	H4	H5	H6	H7	H8	H9	H10	H11	H12	H13	H14	H15	H16
A12	tumor	15	T1N1bM0	0					I1	I2	I3	I4	I5	I6	I7	I8	I9	I10	I11	I12	I13	I14	I15
A13	tumor	18	T1N1bM0	0
A14	tumor	18	T1N1bM0	0
A15	tumor	14	T2N0M0	0
A16	tumor	18	T2N0M0	0
B1	tumor	12	T2N1aM0	0
B2	tumor	15	T2N1bM0	0
B3	tumor	16	T2N1bM0	0
B4	tumor	17	T2N1bM0	0
B5	tumor	13	T2N1bM0	0
B6	tumor	15	T2N1bM0	0
B7	tumor	15	T2N1bM0	0
B8	tumor	14	T2N1bM0	0
B9	tumor	13	T3N1bM0	0
B10	tumor	14	T4aN1bM0	0
B11	tumor	16	T4bN1bM0	0
B12	tumor	15	T2N1bM0	0
B13	tumor	13	T3N1bM0	0
B14	tumor	18	T1N0M1	1
B15	tumor	14	T1N1aM0	1
B16	tumor	15	T1N1aM0	1
C1	tumor	15	T1N1aM0	1
C2	tumor	17	T1N1aM0	1
C3	tumor	18	T1N1aM0	1
C4	tumor	18	T1N1aM0	1
C5	tumor	18	T1N1aM0	1
C6	tumor	15	T1N1aM0	1
C7	tumor	14	T1N1aM0	1
C8	tumor	15	T1N1aM0	1
C9	tumor	15	T1N1aM0	1
C10	tumor	17	T1N1bM0	1
C11	tumor	18	T1N1bM0	1
C12	tumor	17	T1N1bM0	1
C13	tumor	17	T1N1bM0	1
C14	tumor	18	T1N1bM0	1
C15	tumor	17	T1N1bM0	1
C16	tumor	18	T1N1bM0	1
D1	tumor	18	T1N1bM0	1
D2	tumor	17	T2N1aM0	1
D3	tumor	15	T2N1bM0	1
D4	tumor	11	T2N1bM0	1
D5	tumor	17	T2N1bM0	1
D6	tumor	14	T2N1bM0	1
D7	tumor	15	T2N1bM0	1
D8	tumor	13	T2N1bM0	1
D9	tumor	13	T2N1bM0	1
D10	tumor	16	T2N1bM0	1
D11	tumor	15	T2N1bM0	1
D12	tumor	14	T2N1bM0	1
D13	tumor	15	T3N1aM0	1
D14	tumor	16	T3N1bM0	1
D15	tumor	16	T3N1bM0	1
D16	tumor	10	T4aN1bM0	1
E1	tumor	16	T4aN1bM0	1
E2	tumor	18	T1N1aM0	1
E3	tumor	18	T1N1bM0	1
E4	tumor	17	T2N1aM0	1
E5	tumor	17	T2N1bM0	1
E6	tumor	15	T2N1bM0	1
E7	tumor	15	T2N1bM0	1
E8	tumor	17	T3N1bM0	1
E9	tumor	17	T3N1bM0	1
E10	tumor	14	T4aN1bM0	1
E11	tumor	17	T4aN1bM0	1
E12	tumor	18	T4aN1bM0	1
E13	tumor	13	T4N1aM0	1
E14	tumor	18	T4N1aM0	1
E15
E16
F1	para-tumor
F2	para-tumor
F3	para-tumor
F4	para-tumor
F5	para-tumor
F6	para-tumor
F7	para-tumor
F8	para-tumor
F9	para-tumor
F10	para-tumor
F11	para-tumor
F12	para-tumor
F13	para-tumor
F14	para-tumor
F15	para-tumor
F16	para-tumor
G1	para-tumor
G2	para-tumor
G3	para-tumor
G4	para-tumor
G5	para-tumor
G6	para-tumor
G7	para-tumor
G8	para-tumor
G9	para-tumor
G10	para-tumor
G11	para-tumor
G12	para-tumor
G13	para-tumor
G14	para-tumor
G15	para-tumor
G16	para-tumor
H1	para-tumor
H2	para-tumor
H3	para-tumor
H4	para-tumor
H5	para-tumor
H6	para-tumor
H7	para-tumor
H8	para-tumor
H9	para-tumor
H10	para-tumor
H11	para-tumor
H12	para-tumor
H13	para-tumor
H14	para-tumor
H15	para-tumor
H16	para-tumor
I1	para-tumor
I2	para-tumor
I3	para-tumor
I4	para-tumor
I5	para-tumor
I6	para-tumor
I7	para-tumor
I8	para-tumor
I9	para-tumor
I10	para-tumor
I11	para-tumor
I12	para-tumor
I13	para-tumor
I14	para-tumor
I15	para-tumor
