# Supplementary material for: Single‐Cell RNA Sequencing Reveals the Heterogeneity in Differentiation Trajectory and Tumor Microenvironment Leading to More Aggressive Phenotypes of Papillary Thyroid Cancer in Children and Young Adult Patients
Source: Adv Sci (Weinh). 2025 Jul 28;12(39):e17672. doi: 10.1002/advs.202417672 (PMC12533407; doi:10.1002/advs.202417672)
Supplement: Supplementary file 14 — Supplemental Data [file ADVS-12-e17672-s009.xlsx]

## Sheet: Sheet1
The detail demographic information and clinical characteristics of patients in flow cytometry cohort.
	Patient ID	Gender	Age	Cowith-HT(1) or without-HT(0)	T stage	N stage	Gene Mutation
ADULT	Patient 1	Male	28	0	T2	N1a	BRAF+
	Patient 2	Female	52	0	T1b	N0	BRAF+
	Patient 3	Male	42	0	T4a	N0	BRAF+
	Patient 4	Male	72	0	T2	N0	BRAF+
	Patient 5	Female	44	0	T1b	N0	/
	Patient 6	Female	35	0	T1b	N1a	/
	Patient 7	Female	34	1	T1b	N1b	/
	Patient 8	Female	39	1	T2	N1a	BRAF+
	Patient 9	Female	52	1	T2	N1a	/
	Patient 10	Female	43	1	T3b	N0	BRAF+
CAYA	Patient 1	Male	14	0	T4a	N1b	BRAFV600E
	Patient 2	Female	11	1	T2	N0	CCDC6-RET Fusion
	Patient 3	Male	16	0	T1b	N1a	BRAFV600E
	Patient 4	Female	16	1	T2	N1b	CCDC6-RET Fusion
	Patient 5	Female	9	1	T4a	N1b	BRAFV600E
	Patient 6	Female	11	1	T4a	N1b	CCDC6-RET Fusion
	Patient 7	Female	11	1	T4a	N1b	CCDC6-RET Fusion
	Patient 8	Female	12	1	T2	N1a	/
	Patient 9	Female	8	1	T4a	N1b	NTRK3-ETV6 Fusion
	Patient 10	Female	13	0	T2	N1b	BRAFV600E
