# Supplementary material for: Single‐Cell RNA Sequencing Reveals the Heterogeneity in Differentiation Trajectory and Tumor Microenvironment Leading to More Aggressive Phenotypes of Papillary Thyroid Cancer in Children and Young Adult Patients
Source: Adv Sci (Weinh). 2025 Jul 28;12(39):e17672. doi: 10.1002/advs.202417672 (PMC12533407; doi:10.1002/advs.202417672)
Supplement: Supplementary file 15 — Supplemental Data [file ADVS-12-e17672-s015.xlsx]

## Sheet: Figure 1G
Cell type	Group	Frequence										ADULT vs. CAYA
B_cells	ADULT	0.148322		0.851678								Cell type	Group	Frequence			Cell type	Group	Frequence		P value
CD4+T_cells	ADULT	0.320763		0.679237		B_cells	CAYA	0.127029		0.872971		immune cell	ADULT	0.753304	0.246696		immune cell	CAYA	0.575824	0.424176	0.011
CD8+T_cells	ADULT	0.143806		0.856194		CD4+T_cells	CAYA	0.207456		0.792544		Thyrocytes	ADULT	0.17025	0.82975		Thyrocytes	CAYA	0.21782	0.78218	0.372
Thyrocytes	ADULT	0.17025		0.82975		CD8+T_cells	CAYA	0.122948		0.877052		Endothelial	ADULT	0.0317525	0.968247		Endothelial	CAYA	0.0806742	0.919326	0.121
Endothelial	ADULT	0.0317525		0.968247		Thyrocytes	CAYA	0.21782		0.78218		Fibroblasts	ADULT	0.0311578	0.968842		Fibroblasts	CAYA	0.104573	0.895427	0.027
Myeloid	ADULT	0.0861602		0.91384		Endothelial	CAYA	0.0806742		0.919326		STMN1_cells	ADULT	0.0135358	0.986464		STMN1_cells	CAYA	0.0211082	0.978892	0.561
NK	ADULT	0.0542535		0.945747		Myeloid	CAYA	0.0876217		0.912378
Fibroblasts	ADULT	0.0311578		0.968842		NK	CAYA	0.0307701		0.96923
STMN1_cells	ADULT	0.0135358		0.986464		Fibroblasts	CAYA	0.104573		0.895427
B_cells	CAYA	0.127029		0.872971		STMN1_cells	CAYA	0.0211082		0.978892
CD4+T_cells	CAYA	0.207456		0.792544
CD8+T_cells	CAYA	0.122948		0.877052								Normal vs. Tumor
Thyrocytes	CAYA	0.21782		0.78218								Cell type	Group	Frequence			Cell type	Group	Frequence		P value
Endothelial	CAYA	0.0806742		0.919326		B_cells	Tumor	0.0779381		0.922062		immune cell	Normal	0.769219	0.230781		immune cell	Tumor	0.602182	0.397818	0.01
Myeloid	CAYA	0.0876217		0.912378		CD4+T_cells	Tumor	0.190581		0.809419		Thyrocytes	Normal	0.135104	0.864896		Thyrocytes	Tumor	0.243492	0.756508	0.066
NK	CAYA	0.0307701		0.96923		CD8+T_cells	Tumor	0.147017		0.852983		Endothelial	Normal	0.046213	0.953787		Endothelial	Tumor	0.0534281	0.946572	1
Fibroblasts	CAYA	0.104573		0.895427		Thyrocytes	Tumor	0.243492		0.756508		Fibroblasts	Normal	0.03489	0.96511		Fibroblasts	Tumor	0.0827339	0.917266	0.234
STMN1_cells	CAYA	0.0211082		0.978892		Endothelial	Tumor	0.0534281		0.946572		STMN1_cells	Normal	0.0145736	0.985426		STMN1_cells	Tumor	0.0181635	0.981836	1
B_cells	Normal	0.199521		0.800479		Myeloid	Tumor	0.131826		0.868174
CD4+T_cells	Normal	0.362715		0.637285		NK	Tumor	0.0548209		0.945179
CD8+T_cells	Normal	0.125894		0.874106		Fibroblasts	Tumor	0.0827339		0.917266
Thyrocytes	Normal	0.135104		0.864896		STMN1_cells	Tumor	0.0181635		0.981836
Endothelial	Normal	0.046213		0.953787
Myeloid	Normal	0.0441272		0.955873								HT vs. NHT
NK	Normal	0.0369623		0.963038								Cell type	Group	Frequence			Cell type	Group	Frequence		P value
Fibroblasts	Normal	0.03489		0.96511		B_cells	NHT	0.093076		0.906924		immune cell	HT	0.729111	0.270889		immune cell	NHT	0.618863	0.381137	0.097
STMN1_cells	Normal	0.0145736		0.985426		CD4+T_cells	NHT	0.256798		0.743202		Thyrocytes	HT	0.170329	0.829671		Thyrocytes	NHT	0.217115	0.782885	0.372
B_cells	Tumor	0.0779381		0.922062		CD8+T_cells	NHT	0.123645		0.876355		Endothelial	HT	0.0422827	0.957717		Endothelial	NHT	0.062282	0.937718	0.516
CD4+T_cells	Tumor	0.190581		0.809419		Thyrocytes	NHT	0.217115		0.782885		Fibroblasts	HT	0.0366036	0.963396		Fibroblasts	NHT	0.0944826	0.905517	0.152
CD8+T_cells	Tumor	0.147017		0.852983		Endothelial	NHT	0.062282		0.937718		STMN1_cells	HT	0.0216738	0.978326		STMN1_cells	NHT	0.00725779	0.992742	0.561
Thyrocytes	Tumor	0.243492		0.756508		Myeloid	NHT	0.0899629		0.910037
Endothelial	Tumor	0.0534281		0.946572		NK	NHT	0.0553805		0.944619
Myeloid	Tumor	0.131826		0.868174		Fibroblasts	NHT	0.0944826		0.905517
NK	Tumor	0.0548209		0.945179		STMN1_cells	NHT	0.00725779		0.992742
Fibroblasts	Tumor	0.0827339		0.917266
STMN1_cells	Tumor	0.0181635		0.981836								N0 vs. N1
B_cells	HT	0.168554		0.831446								Cell type	Group	Frequence			Cell type	Group	Frequence		P value
CD4+T_cells	HT	0.292385		0.707615		B_cells	N1	0.117616		0.882384		immune cell	N0	0.847088	0.152912		immune cell	N1	0.65087	0.34913	0.001
CD8+T_cells	HT	0.143542		0.856458		CD4+T_cells	N1	0.271566		0.728434		Thyrocytes	N0	0.0779788	0.922021		Thyrocytes	N1	0.213446	0.786554	0.009
Thyrocytes	HT	0.170329		0.829671		CD8+T_cells	N1	0.132802		0.867198		Endothelial	N0	0.020513	0.979487		Endothelial	N1	0.0565622	0.943438	0.149
Endothelial	HT	0.0422827		0.957717		Thyrocytes	N1	0.213446		0.786554		Fibroblasts	N0	0.0237056	0.976294		Fibroblasts	N1	0.0661814	0.933819	0.088
Myeloid	HT	0.0847651		0.915235		Endothelial	N1	0.0565622		0.943438		STMN1_cells	N0	0.0307145	0.969286		STMN1_cells	N1	0.0129403	0.98706	0.312
NK	HT	0.0398647		0.960135		Myeloid	N1	0.0801542		0.919846
Fibroblasts	HT	0.0366036		0.963396		NK	N1	0.0487326		0.951267
STMN1_cells	HT	0.0216738		0.978326		Fibroblasts	N1	0.0661814		0.933819
B_cells	NHT	0.093076		0.906924		STMN1_cells	N1	0.0129403		0.98706
CD4+T_cells	NHT	0.256798		0.743202
CD8+T_cells	NHT	0.123645		0.876355
Thyrocytes	NHT	0.217115		0.782885
Endothelial	NHT	0.062282		0.937718
Myeloid	NHT	0.0899629		0.910037
NK	NHT	0.0553805		0.944619
Fibroblasts	NHT	0.0944826		0.905517
STMN1_cells	NHT	0.00725779		0.992742
B_cells	N0	0.23812		0.76188
CD4+T_cells	N0	0.311548		0.688452
CD8+T_cells	N0	0.150416		0.849584
Thyrocytes	N0	0.0779788		0.922021
Endothelial	N0	0.020513		0.979487
Myeloid	N0	0.114601		0.885399
NK	N0	0.0324025		0.967598
Fibroblasts	N0	0.0237056		0.976294
STMN1_cells	N0	0.0307145		0.969286
B_cells	N1	0.117616		0.882384
CD4+T_cells	N1	0.271566		0.728434
CD8+T_cells	N1	0.132802		0.867198
Thyrocytes	N1	0.213446		0.786554
Endothelial	N1	0.0565622		0.943438
Myeloid	N1	0.0801542		0.919846
NK	N1	0.0487326		0.951267
Fibroblasts	N1	0.0661814		0.933819
STMN1_cells	N1	0.0129403		0.98706

## Sheet: Cellratio_NK
ADULT vs. CAYA
Cell type	Group	Frequence			Cell type	Group	Frequence		P value
NKT	ADULT	0.425523	0.574477		NKT	CAYA	0.363467	0.636533	0.311
NK_CD16	ADULT	0.331228	0.668772		NK_CD16	CAYA	0.285449	0.714551	0.541
NK_CD56	ADULT	0.243249	0.756751		NK_CD56	CAYA	0.351084	0.648916	0.088
Normal vs. Tumor
Cell type	Group	Frequence			Cell type	Group	Frequence		P value
NKT	Normal	0.397666	0.602334		NKT	Tumor	0.416754	0.583246	0.774
NK_CD16	Normal	0.305544	0.694456		NK_CD16	Tumor	0.327994	0.672006	0.762
NK_CD56	Normal	0.29679	0.70321		NK_CD56	Tumor	0.255252	0.744748	0.529
HT vs. NHT
Cell type	Group	Frequence			Cell type	Group	Frequence		P value
NKT	HT	0.39312	0.60688		NKT	NHT	0.427313	0.572687	0.565
NK_CD16	HT	0.279484	0.720516		NK_CD16	NHT	0.363267	0.636733	0.225
NK_CD56	HT	0.327396	0.672604		NK_CD56	NHT	0.209421	0.790579	0.056
N0 vs. N1
Cell type	Group	Frequence			Cell type	Group	Frequence		P value
NKT	N0	0.379429	0.620571		NKT	N1	0.414291	0.585709	0.664
NK_CD16	N0	0.261714	0.738286		NK_CD16	N1	0.32877	0.67123	0.278
NK_CD56	N0	0.358857	0.641143		NK_CD56	N1	0.256939	0.743061	0.126

## Sheet: Cellratio_Bcell
ADULT vs. CAYA
Cell type	Group	Frequence			Cell type	Group	Frequence		P value
B_naive	ADULT	0.493254	0.506746		B_naive	CAYA	0.366245	0.633755	0.087
B_memory	ADULT	0.418462	0.581538		B_memory	CAYA	0.400361	0.599639	0.774
B_germinalcentre	ADULT	0.070927	0.929073		B_germinalcentre	CAYA	0.183394	0.816606	0.019
B_plasma	ADULT	0.017357	0.982643		B_plasma	CAYA	0.05	0.95	0.248
Normal vs. Tumor
Cell type	Group	Frequence			Cell type	Group	Frequence		P value
B_naive	Normal	0.44905	0.55095		B_naive	Tumor	0.469994	0.530006	0.777
B_memory	Normal	0.42638	0.57362		B_memory	Tumor	0.375954	0.624046	0.471
B_germinalcentre	Normal	0.103172	0.896828		B_germinalcentre	Tumor	0.110538	0.889462	0.818
B_plasma	Normal	0.0213976	0.978602		B_plasma	Tumor	0.0435141	0.956486	0.407
HT vs. NHT									P value
Cell type	Group	Frequence			Cell type	Group	Frequence		P value
B_naive	HT	0.436868	0.563132		B_naive	NHT	0.507783	0.492217	0.322
B_memory	HT	0.413871	0.586129		B_memory	NHT	0.410217	0.589783	1
B_germinalcentre	HT	0.118573	0.881427		B_germinalcentre	NHT	0.064898	0.935102	0.138
B_plasma	HT	0.030687	0.969313		B_plasma	NHT	0.0171015	0.982898	0.651
N0 vs. N1									P value
Cell type	Group	Frequence			Cell type	Group	Frequence		P value
B_naive	N0	0.461983	0.538017		B_naive	N1	0.451119	0.548881	0.887
B_memory	N0	0.416057	0.583943		B_memory	N1	0.411479	0.588521	0.886
B_germinalcentre	N0	0.0937234	0.906277		B_germinalcentre	N1	0.110571	0.889429	0.637
B_plasma	N0	0.0282361	0.971764		B_plasma	N1	0.026832	0.973168	1

## Sheet: Cellratio_Myeloid
ADULT vs. CAYA
Cell type	Group	Frequence			Cell type	Group	Frequence		P value
TAM2_CCL4L2	ADULT	0.203923	0.796077		TAM2_CCL4L2	CAYA	0.199619	0.800381	1
TAM3_APOC1	ADULT	0.154389	0.845611		TAM3_APOC1	CAYA	0.173892	0.826108	0.7
DC2_CD1C	ADULT	0.165538	0.834462		DC2_CD1C	CAYA	0.154597	0.845403	0.7
TAM4_C1QC	ADULT	0.123342	0.876658		TAM4_C1QC	CAYA	0.0671748	0.932825	0.228
Mono1_CD14	ADULT	0.0930003	0.907		Mono1_CD14	CAYA	0.0874226	0.912577	1
Neutrophil	ADULT	0.0557437	0.944256		Neutrophil	CAYA	0.140067	0.859933	0.059
TAM5_FOLR2	ADULT	0.0584251	0.941575		TAM5_FOLR2	CAYA	0.0600286	0.939971	1
Mono2_CD16	ADULT	0.0440305	0.95597		Mono2_CD16	CAYA	0.0276322	0.972368	0.7
pDC_IRF7	ADULT	0.0417725	0.958227		pDC_IRF7	CAYA	0.0231062	0.976894	0.407
TAM1_CXCL10	ADULT	0.0278013	0.972199		TAM1_CXCL10	CAYA	0.0271558	0.972844	1
DC3_LAMP3	ADULT	0.021733	0.978267		DC3_LAMP3	CAYA	0.0204859	0.979514	1
DC1_CLEC9A	ADULT	0.010302	0.989698		DC1_CLEC9A	CAYA	0.0188185	0.981182	0.561
Normal vs. Tumor
Cell type	Group	Frequence			Cell type	Group	Frequence		P value
TAM2_CCL4L2	Normal	0.145944	0.854056		TAM2_CCL4L2	Tumor	0.221132	0.778868	0.202
TAM3_APOC1	Normal	0.145944	0.854056		TAM3_APOC1	Tumor	0.166883	0.833117	0.7
DC2_CD1C	Normal	0.1548	0.8452		DC2_CD1C	Tumor	0.163692	0.836308	0.845
TAM4_C1QC	Normal	0.0297556	0.970244		TAM4_C1QC	Tumor	0.126699	0.873301	0.009
Mono1_CD14	Normal	0.112646	0.887354		Mono1_CD14	Tumor	0.0836781	0.916322	0.469
Neutrophil	Normal	0.202621	0.797379		Neutrophil	Tumor	0.0485758	0.951424	0.001
TAM5_FOLR2	Normal	0.0389656	0.961034		TAM5_FOLR2	Tumor	0.0657133	0.934287	0.352
Mono2_CD16	Normal	0.0464045	0.953595		Mono2_CD16	Tumor	0.0351022	0.964898	0.733
pDC_IRF7	Normal	0.0481757	0.951824		pDC_IRF7	Tumor	0.0303747	0.969625	0.47
TAM1_CXCL10	Normal	0.0226709	0.977329		TAM1_CXCL10	Tumor	0.0291928	0.970807	0.651
DC3_LAMP3	Normal	0.0290471	0.970953		DC3_LAMP3	Tumor	0.0186739	0.981326	0.651
DC1_CLEC9A	Normal	0.0230252	0.976975		DC1_CLEC9A	Tumor	0.0102825	0.989718	0.561
HT vs. NHT
Cell type	Group	Frequence			Cell type	Group	Frequence		P value
TAM2_CCL4L2	HT	0.191358	0.808642		TAM2_CCL4L2	NHT	0.218973	0.781027	0.599
TAM3_APOC1	HT	0.182393	0.817607		TAM3_APOC1	NHT	0.130134	0.869866	0.329
DC2_CD1C	HT	0.189594	0.810406		DC2_CD1C	NHT	0.11875	0.88125	0.171
TAM4_C1QC	HT	0.114345	0.885655		TAM4_C1QC	NHT	0.084375	0.915625	0.469
Mono1_CD14	HT	0.0858319	0.914168		Mono1_CD14	NHT	0.0986607	0.901339	0.809
Neutrophil	HT	0.0464433	0.953557		Neutrophil	NHT	0.148884	0.851116	0.018
TAM5_FOLR2	HT	0.0509994	0.949001		TAM5_FOLR2	NHT	0.0712054	0.928795	0.552
Mono2_CD16	HT	0.0293945	0.970606		Mono2_CD16	NHT	0.0508929	0.949107	0.47
pDC_IRF7	HT	0.037037	0.962963		pDC_IRF7	NHT	0.0314732	0.968527	0.7
TAM1_CXCL10	HT	0.031893	0.968107		TAM1_CXCL10	NHT	0.0209821	0.979018	0.651
DC3_LAMP3	HT	0.0229277	0.977072		DC3_LAMP3	NHT	0.01875	0.98125	1
DC1_CLEC9A	HT	0.0177837	0.982216		DC1_CLEC9A	NHT	0.00691964	0.99308	0.561
N0 vs. N1
Cell type	Group	Frequence			Cell type	Group	Frequence		P value
TAM2_CCL4L2	N0	0.140966	0.859034		TAM2_CCL4L2	N1	0.222523	0.777477	0.141
TAM3_APOC1	N0	0.188193	0.811807		TAM3_APOC1	N1	0.152904	0.847096	0.451
DC2_CD1C	N0	0.188909	0.811091		DC2_CD1C	N1	0.152433	0.847567	0.451
TAM4_C1QC	N0	0.0966011	0.903399		TAM4_C1QC	N1	0.10437	0.89563	1
Mono1_CD14	N0	0.132021	0.867979		Mono1_CD14	N1	0.0773943	0.922606	0.249
Neutrophil	N0	0.0518784	0.948122		Neutrophil	N1	0.098716	0.901284	0.179
TAM5_FOLR2	N0	0.0472272	0.952773		TAM5_FOLR2	N1	0.0629049	0.937095	0.756
Mono2_CD16	N0	0.0139535	0.986047		Mono2_CD16	N1	0.045824	0.954176	0.097
pDC_IRF7	N0	0.0547406	0.945259		pDC_IRF7	N1	0.0282719	0.971728	0.47
TAM1_CXCL10	N0	0.0347048	0.965295		TAM1_CXCL10	N1	0.0252091	0.974791	1
DC3_LAMP3	N0	0.0329159	0.967084		DC3_LAMP3	N1	0.0174343	0.982566	0.651
DC1_CLEC9A	N0	0.0178891	0.982111		DC1_CLEC9A	N1	0.0120155	0.987984	0.561

## Sheet: Cellratio_Endothelial2
ADULT vs. CAYA
Cell type	Group	Frequence			Cell type	Group	Frequence			P value
capillaryEC_RGCC	ADULT	0.106815	0.893185		capillaryEC_RGCC	CAYA	0.387894	0.612106		0
lymphaticEC1_CCL21	ADULT	0.390888	0.609112		lymphaticEC1_CCL21	CAYA	0.0500142	0.949986		0
tipEC_THY1	ADULT	0.152757	0.847243		tipEC_THY1	CAYA	0.259449	0.740551		0.054
veinEC_ACKR1	ADULT	0.130934	0.869066		veinEC_ACKR1	CAYA	0.157715	0.842285		0.547
arterialEC_GJA5	ADULT	0.0627871	0.937213		arterialEC_GJA5	CAYA	0.122194	0.877806		0.138
lymphaticEC2_LYVE1	ADULT	0.155819	0.844181		lymphaticEC2_LYVE1	CAYA	0.0227337	0.977266		0.001
Normal vs. Tumor
Cell type	Group	Frequence			Cell type	Group	Frequence			P value
capillaryEC_RGCC	Normal	0.212359	0.787641		capillaryEC_RGCC	Tumor	0.319176	0.680824		0.078
lymphaticEC1_CCL21	Normal	0.354387	0.645613		lymphaticEC1_CCL21	Tumor	0.0496565	0.950344		0
tipEC_THY1	Normal	0.0935473	0.906453		tipEC_THY1	Tumor	0.324172	0.675828		0
veinEC_ACKR1	Normal	0.145101	0.854899		veinEC_ACKR1	Tumor	0.147408	0.852592		1
arterialEC_GJA5	Normal	0.0594059	0.940594		arterialEC_GJA5	Tumor	0.131168	0.868832		0.091
lymphaticEC2_LYVE1	Normal	0.1352	0.8648		lymphaticEC2_LYVE1	Tumor	0.0284197	0.97158		0.005
HT vs. NHT
Cell type	Group	Frequence			Cell type	Group	Frequence			P value
capillaryEC_RGCC	HT	0.221498	0.778502		capillaryEC_RGCC	NHT	0.325345	0.674655		0.082
lymphaticEC1_CCL21	HT	0.286941	0.713059		lymphaticEC1_CCL21	NHT	0.0827887	0.917211		0
tipEC_THY1	HT	0.149245	0.850755		tipEC_THY1	NHT	0.293391	0.706609		0.017
veinEC_ACKR1	HT	0.137992	0.862008		veinEC_ACKR1	NHT	0.1565	0.8435		0.692
arterialEC_GJA5	HT	0.0867634	0.913237		arterialEC_GJA5	NHT	0.109296	0.890704		0.637
lymphaticEC2_LYVE1	HT	0.11756	0.88244		lymphaticEC2_LYVE1	NHT	0.0326797	0.96732		0.016
N0 vs. N1
Cell type	Group	Frequence			Cell type	Group	Frequence			P value
capillaryEC_RGCC	N0	0.351129	0.648871		capillaryEC_RGCC	N1	0.260985	0.739015		0.167
lymphaticEC1_CCL21	N0	0.0349076	0.965092		lymphaticEC1_CCL21	N1	0.209072	0.790928		0
tipEC_THY1	N0	0.303901	0.696099		tipEC_THY1	N1	0.206237	0.793763		0.144
veinEC_ACKR1	N0	0.162218	0.837782		veinEC_ACKR1	N1	0.144933	0.855067		0.692
arterialEC_GJA5	N0	0.135524	0.864476		arterialEC_GJA5	N1	0.0935507	0.906449		0.268
lymphaticEC2_LYVE1	N0	0.0123203	0.98768		lymphaticEC2_LYVE1	N1	0.0852232	0.914777		0.009
